# Supplementary material for: Curcumin-Piperlongumine Hybrids with a Multitarget Profile Elicit Neuroprotection in In Vitro Models of Oxidative Stress and Hyperphosphorylation
Source: Antioxidants (Basel). 2021 Dec 24;11(1):28. doi: 10.3390/antiox11010028 (PMC8773050; doi:10.3390/antiox11010028)
Supplement: Supplementary file 1 [file antioxidants-11-00028-s001.zip]

Archive with 1 entries (1 files):
- antioxidants-1497081-supplementary.pdf
